# Supplementary material for: Asymmetrical Plasmon Distribution in Hybrid AuAg Hollow/Solid Coded Nanotubes
Source: Nanomaterials (Basel). 2023 Mar 9;13(6):992. doi: 10.3390/nano13060992 (PMC10051431; doi:10.3390/nano13060992)
Supplement: Supplementary file 1 [file nanomaterials-13-00992-s001.zip]

Archive with 1 entries (1 files):
- nanomaterials-2236466-supplementary.pdf
